# Supplementary material for: Heparan Sulfates Regulate Vascular Reactivity in Syndecan 1 Knockout Mice
Source: Int J Mol Sci. 2026 Jan 30;27(3):1386. doi: 10.3390/ijms27031386 (PMC12897610; doi:10.3390/ijms27031386)
Supplement: Supplementary file 1 [file ijms-27-01386-s001.zip]

Archive with 1 entries (1 files):
- ijms-3669895-supplementary.pdf
